# Supplementary material for: Investigation of bovine abortion and stillbirth/perinatal mortality - similar diagnostic challenges, different approaches
Source: Ir Vet J. 2020 Sep 4;73:20. doi: 10.1186/s13620-020-00172-0 (PMC7487920; doi:10.1186/s13620-020-00172-0)
Supplement: Supplementary file 1 — Additional file 1. Peristillbirth questionnaire. [file 13620_2020_172_MOESM1_ESM.xls]

## Sheet: Sheet1
		ABORTION QUESTIONNAIRE
Farmer		Mobile No.			Herd No.
			Aborted Cow
Dam No.		Lact no. (after abortion)			Homebred/When purchased
Date/Time of abortion		Last service date			Illness in cow
Foetus No.		Single/twins			Alive/dead
			Abortion outbreak
No.		Heifers	Cows		Date of 1st abortion
Pregnant
Aborted					Illness in aborted cows/herd
Fetuses sent to lab
			Herd management
Dates of recent animal handling events					BMT results avaliable Y/N
	Held in race/crush
	Returned from outfarm
	Groups mixed
	Housed
	Dried off
	Pregnancy tested
	Purchased
Recent vaccinations		BVD	IBR	Leptospirosis	Salmonellosis
	Last dose date
	No. doses
	Product
Current feeding		Grass silage
		Concentrates
		Mins./Vits.
		Other
Comments
