# Supplementary material for: Investigation of bovine abortion and stillbirth/perinatal mortality - similar diagnostic challenges, different approaches
Source: Ir Vet J. 2020 Sep 4;73:20. doi: 10.1186/s13620-020-00172-0 (PMC7487920; doi:10.1186/s13620-020-00172-0)
Supplement: Supplementary file 2 — Additional file 2. Abortion questionnaire. [file 13620_2020_172_MOESM2_ESM.xls]

## Sheet: Sheet1
			PERISTILLBIRTH QUESTIONNAIRE
Farmer			Mobile No.		Farm
Dam No.			Body condition score (1-5)		Lact no. (after calving)		Dam Breed
Calf No.			Sire Breed		Sire Code		Single/Twin
Date of birth			Time claws out			Time calf out (24h clock)
Calving problem (e.g. wrongly presented, cleaning came with calf, slow calving, passing blood, twisted womb, milk fever, etc…)
Calving Assistance Score
(0=unobserved, 1=observed, unassisted, 2=hand pull easy, 3=jack pull easy, 4= jack difficult, 5= caesarean/embryotomy)
Resuscitation		Yes or No
		If Yes - details
Date of calf death				Time of calf death (24h clock)
Symptoms of calf if alive
Last service date
Comments
